# Supplementary material for: Synthesis, Physicochemical Characterization, and Biocidal Evaluation of Three Novel Aminobenzoic Acid-Derived Schiff Bases Featuring Intramolecular Hydrogen Bonding
Source: Int J Mol Sci. 2025 Nov 6;26(21):10801. doi: 10.3390/ijms262110801 (PMC12608797; doi:10.3390/ijms262110801)
Supplement: Supplementary file 1 [file ijms-26-10801-s001.zip]

Archive with 1 entries (1 files):
- ijms-3922605-supplementary.pdf
